# Supplementary material for: Total Neoadjuvant Therapy for Rectal Cancer in the CAO/ARO/AIO-12 Randomized Phase 2 Trial: Early Surrogate Endpoints Revisited
Source: Cancers (Basel). 2022 Jul 27;14(15):3658. doi: 10.3390/cancers14153658 (PMC9367426; doi:10.3390/cancers14153658)
Supplement: Supplementary file 1 [file cancers-14-03658-s001.zip]

Archive with 1 entries (1 files):
- cancers-1786248-supplementary.pdf
